# Supplementary material for: Relationship between Tumor Mutational Burden, PD-L1, Patient Characteristics, and Response to Immune Checkpoint Inhibitors in Head and Neck Squamous Cell Carcinoma
Source: Cancers (Basel). 2021 Nov 16;13(22):5733. doi: 10.3390/cancers13225733 (PMC8616373; doi:10.3390/cancers13225733)
Supplement: Supplementary file 1 [file cancers-13-05733-s001.zip]

Archive with 1 entries (1 files):
- cancers-1413798-supplementary.pdf
